# Supplementary material for: Artificial intelligence in the diagnosis of obstructive sleep apnea: a scoping review
Source: Eur Arch Otorhinolaryngol. 2025 Apr 12;282(10):4967–78. doi: 10.1007/s00405-025-09377-x (PMC12518446; doi:10.1007/s00405-025-09377-x)
Supplement: Supplementary file 1 — Supplementary Material 1 [file 405_2025_9377_MOESM1_ESM.xlsx]

## Sheet: ASSESSMENT
doi	diagnosis (binary classification	osa event	topodiagnosis	severity	ahi estimation	prediction
10.3233/SHTI200576	1
10.1007/s13534-017-0055-y		1
10.1007/s11325-021-02301-7	1
10.3390/life13030702	1
10.1088/1361-6579/aac7b7		1
10.1007/978-3-031-06413-5_15		1
10.1016/j.measurement.2022.111787		1
10.1016/j.amjoto.2022.103584			1
10.1177/20552076231152751	1
10.3390/s23187924	1	1
10.1016/j.bspc.2022.104215		1
10.1109/ICASSP43922.2022.9747393		1
10.1109/TIM.2023.3261931	1	1
10.1016/j.chest.2021.10.023	1
10.23919/Eusipco47968.2020.9287360		1
10.1109/Confluence51648.2021.9377149		1
10.1007/s11325-021-02302-6		1
10.3389/fnins.2023.1059186		1
10.3934/mbe.2022532						1
10.1016/j.iot.2022.100613		1
10.3390/app11146622		1
10.1088/1361-6579/ab9e7b	1
10.1142/S021951941950026X	1	1
10.1016/j.sleep.2022.04.019						1
10.3390/life12101504	1		1
10.5664/jcsm.10258	1
10.1007/s11325-023-02846-9	1
10.1109/EHB52898.2021.9657678		1
10.1016/j.bspc.2021.102906		1
10.1109/JSTSP.2019.2957977	1				1
10.1109/TIM.2020.3017246	1	1
10.3390/life12101543	1
10.1109/TBME.2022.3225268		1			1
10.1111/jsr.13487	1
10.1109/JSTSP.2019.2955019	1				1
10.3390/app13074231	1
10.1002/aisy.202200275				1
10.3390/s21165425		1
10.1016/j.engappai.2023.106161	1			1
10.1378/chest.116.2.409	1
10.2147/NSS.S373367	1	1			1
10.3414/ME16-01-0084				1
10.1007/s00034-022-02091-7		1
10.1109/ACCESS.2023.3272373		1		1	1
10.1016/j.bspc.2022.104358		1
10.1038/s41598-021-85138-0		1
10.1007/s11325-020-02168-0				1
10.1109/JBHI.2022.3154719	1			1	1
10.1088/0967-3334/33/4/587				1
10.3390/s22228630	1
10.3390/s22197177		1		1	1
10.1007/s11325-022-02629-8	1
10.1186/s12938-016-0138-5	1
10.3390/app12199583	1
10.1016/j.cmpb.2019.105001		1
10.21037/jtd-22-734	1
10.2196/44818		1		1
10.1016/j.bspc.2020.101927	1
10.1109/ACCESS.2018.2882270		1
10.1109/ICMA54519.2022.9856347		1
10.1016/j.compeleceng.2022.108279		1
10.1109/embc.2019.8856754		1
10.1007/s00521-016-2617-9		1
10.1109/iCMLDE.2018.00036	1				1
10.1007/s11325-022-02571-9	1
10.1109/JBHI.2021.3078127					1
https://doi.org/10.23919/APSIPAASC55919.2022.9979938		1
10.5664/jcsm.9798	1
10.1145/3340531.3412686				1	1
10.1038/s41467-023-40604-3					1
10.3390/healthcare9111450	1
10.1038/s41598-019-49330-7				1
10.1136/bmjopen-2020-048482	1
10.1016/j.cmpb.2021.106243	1
10.1007/s11325-010-0384-x	1
10.1016/j.engappai.2023.106451		1
10.1109/rws45077.2020.9049983		1
10.3390/diagnostics11122302		1
10.1016/j.bspc.2021.103402		1
10.1088/1361-6579/ab57be		1
10.1109/aicas.2019.8771598		1
10.1007/s12652-020-02493-y	1			1
10.1007/s10916-018-0963-0		1
10.1007/s11517-020-02206-9	1
https://doi.org/10.23919/EUSIPCO.2018.8553353	1
10.1007/s10916-016-0464-y	1
10.1088/0967-3334/31/3/001		1
10.1111/jsr.13729	1
10.1007/s11325-022-02599-x	1
10.1109/ACCESS.2022.3201911		1
10.1152/japplphysiol.01033.2018	1
10.1109/JTEHM.2022.3197084	1
10.5664/jcsm.5476	1
10.3389/fnins.2022.726880				1
10.1088/1361-6579/ac0a9c	1
10.1371/journal.pone.0250618		1
10.1016/j.bspc.2023.104689		1
10.1109/embc.2019.8857524		1
10.3390/s20216067		1		1
10.3346/jkms.2020.35.e399				1
10.1016/j.eclinm.2019.05.015	1
10.1038/s41598-020-62223-4					1
10.1109/TNN.2007.908634	1
10.1109/ACCESS.2021.3097090		1
10.1038/s41598-020-69935-7		1		1	1
10.1016/j.bspc.2023.104581	1	1
10.1109/JBHI.2014.2307913	1
10.3390/diagnostics13142417	1
10.1016/j.compbiomed.2021.105124		1
10.1088/0967-3334/32/4/006	1
10.3389/fdgth.2021.685766	1
10.1001/jamanetworkopen.2019.19657		1
10.3390/biom13040639	1
10.1007/s11325-015-1218-7	1
https://doi.org/10.1007/978-3-540-72393-6_153	1
10.1109/BCI57258.2023.10078663		1
10.1093/sleep/22.1.105				1
10.1371/journal.pone.0258040	1
10.3390/diagnostics11050905	1
10.4028/www.scientific.net/AMM.556-562.2715		1
10.1145/3341163.3347729		1
10.1109/ijcnn48605.2020.9207470		1
10.1145/2769493.2769541	1
10.2147/NSS.S352335				1
10.1109/JBHI.2021.3064694				1
10.1016/j.sleep.2021.07.012	1
10.1007/s11325-021-02439-4	1
10.1109/JBHI.2016.2633986	1
10.1007/s11325-014-0993-x		1
10.3390/s21196409	1
https://doi.org/10.1109/IEMBS.2007.4353739	1
10.1109/TBME.2021.3136753	1
10.7717/peerj.7731	1	1
10.1155/2021/5594733		1
10.1109/TIPTEKNO53239.2021.9632895		1				1
10.1109/embc.2019.8856877		1
10.1109/ACCESS.2020.2969227	1			1
10.2147/NSS.S297856		1		1
10.1016/j.future.2019.01.049		1
10.1109/ICHI.2017.37		1
10.1145/2769493.2769522		1
10.1186/1475-925X-9-39		1
10.1007/s11042-018-6161-8		1
10.3390/s20185037		1
10.1093/sleep/zsz295				1
10.1016/j.irbm.2020.05.006		1
10.1186/s12938-018-0448-x	1			1
10.1016/j.bspc.2023.104942				1	1
10.3390/s20154157	1	1
10.1016/j.sleep.2023.04.030		1		1
10.1007/978-3-319-93034-3_29		1
https://doi.org/10.1109/EHB50910.2020.9280302		1
10.3390/s22020510	1	1
10.1109/TNSRE.2022.3224474	1
10.1109/TIM.2023.3289535	1	1
10.1016/j.neucom.2021.12.001	1	1
10.3390/bios9030090	1			1
10.1016/j.mehy.2019.03.026
10.1038/s41598-019-53050-3	1
10.1007/s12530-022-09445-1		1
10.5664/jcsm.7804				1
10.1007/s12559-012-9184-x		1
10.1109/TBME.2009.2029563		1
10.1109/TBME.2022.3212619		1				1
10.1016/j.bspc.2021.102928						1
10.1183/13993003.congress-2021.PA2482	1
10.1155/2019/9768072	1	1
https://doi.org/10.1109/IEMBS.2007.4353742		1
10.1109/BHI56158.2022.9926966		1
10.1016/j.bspc.2021.103125	1	1
10.1155/2009/982531	1
https://doi.org/10.1109/ICACCI.2017.8126021		1
10.1109/JBHI.2021.3050113		1
10.1177/0194599819900014	1
10.1155/2023/8888004		1
10.1093/sleep/zsaa086	1
10.1088/0967-3334/36/9/2009		1
10.1016/j.cmpb.2019.05.002		1
10.1186/s12911-023-02292-3		1
10.1371/journal.pone.0176991	1
10.3390/math11112469	1
10.1016/j.cmpb.2008.05.006		1
10.1126/sciadv.abl4146		1
10.1016/j.cmpb.2021.106209		1
10.1126/sciadv.adg9671		1
10.1093/sleep/zsab176		1	1
10.1109/IEMBS.2001.1020530		1
10.5664/jcsm.7182	1			1
10.1109/JBHI.2018.2823384	1
10.1016/j.ymeth.2022.06.013		1
10.4015/S1016237206000233		1
10.1016/j.eswa.2023.120484		1
10.1109/IEMBS.2005.1616994		1
10.1109/SysCon53073.2023.10131117		1
10.3390/s22155560		1
10.1016/j.knosys.2020.106591		1
10.1007/s10489-021-02422-2		1
10.1183/13993003.congress-2019.PA887		1
10.1145/3274783.3275159		1
10.1109/BIBE55377.2022.00065		1
10.1109/JBHI.2020.2967872		1
10.1093/sleep/zsaa056.591	1
10.1109/ijcnn48605.2020.9207345	1
10.1016/j.eswa.2009.05.075	1			1		1
10.1007/s12553-021-00557-3	1
10.1097/MD.0000000000029724	1
https://doi.org/10.1007/978-3-642-16732-4_29		1
10.1002/ohn.257			1
10.1088/1361-6579/ac184e		1
https://doi.org/10.1109/IJCNN.2018.8489248		1
10.1109/elnano50318.2020.9088749		1
https://doi.org/10.1109/HealthCom.2016.7749468		1
10.1109/ICECE51571.2020.9393059		1
https://doi.org/10.1109/SIPROCESS.2018.8600509		1
10.3390/app12041895		1
10.1177/1460458218824725	1			1
10.1183/13993003.congress-2019.PA815	1
10.1016/j.asoc.2021.107827	1			1	1
10.1016/j.eswa.2010.10.022		1
10.1007/s00521-018-3833-2		1
10.1007/s11325-020-02249-0	1
10.1007/s11517-012-0995-4		1
10.1016/j.ymeth.2023.06.010		1
10.1016/j.amjoto.2023.103964		1
10.1016/S0957-4174(02)00184-7		1
10.1109/JBHI.2022.3203560	1	1			1
10.1016/j.clinph.2022.04.012	1
10.1016/j.sleep.2022.12.015			1
https://doi.org/10.1007/978-3-540-85930-7_25	1
10.1088/1361-6579/abfae5		1
10.1109/TITB.2012.2188299		1
10.3390/s23104692		1
10.1007/s11517-013-1109-7					1
10.1007/s40846-021-00646-8		1
10.1007/s13246-019-00796-9		1
10.1145/3463514		1
10.1109/ACCESS.2020.3009149		1
10.1007/s12046-013-0140-6		1
10.1007/978-3-030-18715-6_36		1
10.1007/s10916-009-9330-5		1
10.1109/percomworkshops48775.2020.9156119		1
10.1109/JBHI.2018.2886064				1
10.1007/s00521-022-06919-w		1
10.1109/JBHI.2021.3098312	1	1
10.1016/j.bspc.2023.104966		1
10.1007/978-3-319-70139-4_83		1
10.3233/BME-201086			1
10.3390/s19153340		1
10.1088/1361-6579/abaa33			1
10.1088/1361-6579/abb75f				1
10.1016/j.ins.2020.05.051		1			1
10.3389/fneur.2023.1123935					1
10.1155/2021/2998202		1
10.18280/ts.380221		1
10.1007/978-3-030-15472-1_11					1
10.1016/j.jbi.2019.103218		1
10.1109/ACCESS.2021.3081747		1		1	1
10.1088/1361-6579/aca879		1
10.1155/2020/8864863		1
10.1109/ICMLA.2015.79
10.1109/ACCESS.2020.3038486		1
10.1109/IEMBS.2008.4650394		1
10.1016/j.bspc.2021.103240		1		1
10.22489/CinC.2018.232		1
https://doi.org/10.1109/EMBC44109.2020.9176433		1
https://doi.org/10.1109/IranianCEE.2019.8786667		1
10.1007/s00521-019-04582-2		1
https://doi.org/10.1007/978-3-642-25020-0_10		1
https://doi.org/10.1109/R10-HTC.2017.8288902		1
10.3233/978-1-61499-633-0-23					1
10.22489/CinC.2017.158-398		1
10.3390/s19092133	1
10.1007/s11517-007-0280-0		1
10.3389/fphys.2018.00723		1		1
10.1371/journal.pone.0272167		1
10.1109/embc.2019.8856463	1
10.1016/j.bspc.2021.102685		1
10.1109/TBME.2011.2167971					1
10.1088/1361-6579/ab3632		1		1
10.1007/s10916-008-9129-9	1
https://doi.org/10.1109/EMBC.2018.8513602		1
10.1109/TBME.2015.2467188	1
10.1109/CIC.2007.4745528		1
10.2147/NSS.S355369	1	1
10.1109/ICSPC51351.2021.9451743		1
https://doi.org/10.1109/IEMBS.2008.4649491		1
10.1109/IEMBS.2007.4353507		1
10.1016/j.compbiomed.2022.105211		1
10.1109/JBHI.2022.3199454		1
10.1155/2013/969603		1
10.1098/rsta.2008.0156	1
10.5664/jcsm.9168	1
10.1016/j.neucom.2013.04.048		1
10.1109/IEMBS.2008.4650396		1
https://doi.org/10.1109/GMEPE-PAHCE.2016.7504628		1
10.1109/iraniancee.2019.8786702		1
https://doi.org/10.1109/EMBC.2017.8037670				1
https://doi.org/10.1109/EMBC.2015.7320289		1
10.1016/j.compbiomed.2008.11.003		1
10.1016/j.sleep.2021.06.012		1
10.1109/TBME.2003.812203	1	1
10.18280/ts.370201	1
10.3906/elk-1511-99	1	1
10.1080/17538157.2021.2007930	1
10.1016/j.measurement.2021.110485		1
10.1109/EMBC46164.2021.9630098			1
10.1016/j.bspc.2021.103238		1
10.1109/TITB.2008.2004495		1
10.1016/j.dsp.2009.08.005		1
10.1007/s10916-016-0624-0		1
10.1109/EMBC46164.2021.9629597	1	1			1
https://shlomo-berkovsky.github.io/files/pdf/EMBC20b.pdf		1
10.1007/s10916-019-1485-0		1
10.2147/NSS.S397196	1
10.1002/lary.20815	1
10.3389/fnins.2022.972581	1	1
10.3390/e25060879		1
10.1016/j.neucom.2016.12.062		1
10.1109/embc.2019.8857553							1
10.1007/s11517-010-0646-6		1
10.3390/s21175858		1
10.1109/memea49120.2020.9137203		1
10.1016/j.compbiomed.2016.08.012	1	1
10.3390/app10217889		1
10.1186/s12911-020-01329-1		1
https://ieeexplore.ieee.org/abstract/document/9306414/figures#figures		1			1
10.1109/EMBC.2014.6943981	1				1
10.1007/s11325-021-02465-2		1
10.1109/JBHI.2023.3237690		1
10.1109/TBCAS.2021.3134043		1
10.1016/j.bspc.2022.103765		1
10.1016/j.cmpb.2021.106149		1
10.1016/j.bspc.2022.104401	1	1
10.1016/j.bspc.2023.104754		1
10.1164/rccm.200907-1146OC						1
10.1016/j.compbiomed.2019.03.016		1
10.1017/S0263574723000516		1
10.1016/j.bspc.2022.103792		1
10.1088/1361-6579/acebb5		1
10.3346/jkms.2023.38.e49	1
10.1093/sleep/zsz276	1	1
10.1016/j.dsp.2020.102796		1
10.1109/TIM.2022.3151947		1
10.5220/0010288301210128	1
SUM	118	211	8	38	26	7
%	0.329609	0.589385	0.0223464	0.106145	0.0726257	0.0195531
MEAN
Authors:
Miklós Kara1 https://orcid.org/0009-0005-7861-5288
Zoltán Lakner2
László Tamás1
Viktória Molnár1 https://orcid.org/0000-0002-2508-4429
Affiliations:
1: Department of Oto-Rhino-Laryngology and Head-Neck Surgery, Semmelweis University, Budapest, Hungary
2: Hungarian University of Agriculture and Life Sciences, Budapest, Hungary

## Sheet: BIOSIGNAL
DOI	anamnestic data	ecg	lateral cephalogram	age	sex	bmi	race	ppg	respiratory effort	airflow	nasal pressire	sound	wake breathing sound	anthropometrix	EMG	eeg	eog	3D craniofacial scan	US	photo/video	voice	impedance	radar	mri	ct	photo	psg	UWB	body movement	mandibular movement	tracheal movement	polygraphy	MRNA	bp	proteomiv profile	ballistocardiography	manometry	spirometry	radio frequency	DISE
10.3233/SHTI200576	1
10.1007/s13534-017-0055-y		1
10.1007/s11325-021-02301-7			1
10.3390/life13030702	1				1	1
10.1088/1361-6579/aac7b7		1
10.1007/978-3-031-06413-5_15								1
10.1016/j.measurement.2022.111787		1
10.1016/j.amjoto.2022.103584				1	1	1						1
10.1177/20552076231152751				1	1	1								1
10.3390/s23187924								1
10.1016/j.bspc.2022.104215															1
10.1109/ICASSP43922.2022.9747393												1
10.1109/TIM.2023.3261931		1
10.1016/j.chest.2021.10.023				1	1	1	1
10.23919/Eusipco47968.2020.9287360		1
10.1109/Confluence51648.2021.9377149		1
10.1007/s11325-021-02302-6		1				1		1
10.3389/fnins.2023.1059186																1
10.3934/mbe.2022532	1
10.1016/j.iot.2022.100613		1
10.3390/app11146622		1
10.1088/1361-6579/ab9e7b												1
10.1142/S021951941950026X		1
10.1016/j.sleep.2022.04.019																		1
10.3390/life12101504																			1
10.5664/jcsm.10258			1
10.1007/s11325-023-02846-9																				1
10.1109/EHB52898.2021.9657678		1
10.1016/j.bspc.2021.102906		1
10.1109/JSTSP.2019.2957977																					1
10.1109/TIM.2020.3017246		1
10.3390/life12101543
10.1109/TBME.2022.3225268								1
10.1111/jsr.13487	1			1	1	1
10.1109/JSTSP.2019.2955019				1		1															1
10.3390/app13074231	1													1
10.1002/aisy.202200275		1
10.3390/s21165425		1
10.1016/j.engappai.2023.106161								1
10.1378/chest.116.2.409	1			1	1	1
10.2147/NSS.S373367												1
10.3414/ME16-01-0084	1
10.1007/s00034-022-02091-7		1
10.1109/ACCESS.2023.3272373		1
10.1016/j.bspc.2022.104358																1
10.1038/s41598-021-85138-0																1
10.1007/s11325-020-02168-0																					1
10.1109/JBHI.2022.3154719												1
10.1088/0967-3334/33/4/587												1
10.3390/s22228630				1	1	1								1								1
10.3390/s22197177																							1
10.1007/s11325-022-02629-8	1			1	1	1
10.1186/s12938-016-0138-5																					1
10.3390/app12199583																			1					1
10.1016/j.cmpb.2019.105001		1
10.21037/jtd-22-734																									1
10.2196/44818												1
10.1016/j.bspc.2020.101927		1
10.1109/ACCESS.2018.2882270								1	1	1
10.1109/ICMA54519.2022.9856347		1								1
10.1016/j.compeleceng.2022.108279								1
10.1109/embc.2019.8856754										1	1
10.1007/s00521-016-2617-9							1
10.1109/iCMLDE.2018.00036																		1		1
10.1007/s11325-022-02571-9	1																			1
10.1109/JBHI.2021.3078127																		1
https://doi.org/10.23919/APSIPAASC55919.2022.9979938												1
10.5664/jcsm.9798																					1
10.1145/3340531.3412686	1
10.1038/s41467-023-40604-3								1
10.3390/healthcare9111450	1
10.1038/s41598-019-49330-7								1
10.1136/bmjopen-2020-048482	1													1
10.1016/j.cmpb.2021.106243																									1
10.1007/s11325-010-0384-x	1
10.1016/j.engappai.2023.106451		1
10.1109/rws45077.2020.9049983																							1
10.3390/diagnostics11122302																											1
10.1016/j.bspc.2021.103402																											1
10.1088/1361-6579/ab57be		1
10.1109/aicas.2019.8771598																							1						1
10.1007/s12652-020-02493-y		1						1								1
10.1007/s10916-018-0963-0		1
10.1007/s11517-020-02206-9													1
https://doi.org/10.23919/EUSIPCO.2018.8553353													1
10.1007/s10916-016-0464-y	1													1
10.1088/0967-3334/31/3/001		1
10.1111/jsr.13729																								1
10.1007/s11325-022-02599-x								1																					1
10.1109/ACCESS.2022.3201911		1
10.1152/japplphysiol.01033.2018																									1
10.1109/JTEHM.2022.3197084		1
10.5664/jcsm.5476	1
10.3389/fnins.2022.726880																														1
10.1088/1361-6579/ac0a9c		1
10.1371/journal.pone.0250618		1
10.1016/j.bspc.2023.104689										1						1
10.1109/embc.2019.8857524																															1
10.3390/s20216067		1							1
10.3346/jkms.2020.35.e399		1
10.1016/j.eclinm.2019.05.015	1							1
10.1038/s41598-020-62223-4								1		1
10.1109/TNN.2007.908634														1		1
10.1109/ACCESS.2021.3097090																1
10.1038/s41598-020-69935-7								1
10.1016/j.bspc.2023.104581		1
10.1109/JBHI.2014.2307913								1				1																	1
10.3390/diagnostics13142417	1							1						1																		1
10.1016/j.compbiomed.2021.105124		1
10.1088/0967-3334/32/4/006												1		1
10.3389/fdgth.2021.685766		1						1
10.1001/jamanetworkopen.2019.19657																														1
10.3390/biom13040639
10.1007/s11325-015-1218-7	1			1	1	1
https://doi.org/10.1007/978-3-540-72393-6_153																1
10.1109/BCI57258.2023.10078663																1
10.1093/sleep/22.1.105	1													1
10.1371/journal.pone.0258040	1							1																					1
10.3390/diagnostics11050905	1												1	1
10.4028/www.scientific.net/AMM.556-562.2715		1							1
10.1145/3341163.3347729								1								1
10.1109/ijcnn48605.2020.9207470		1
10.1145/2769493.2769541	1
10.2147/NSS.S352335								1																					1
10.1109/JBHI.2021.3064694																																1
10.1016/j.sleep.2021.07.012														1																				1
10.1007/s11325-021-02439-4								1
10.1109/JBHI.2016.2633986	1					1																												1
10.1007/s11325-014-0993-x																											1
10.3390/s21196409		1																				1
https://doi.org/10.1109/IEMBS.2007.4353739												1
10.1109/TBME.2021.3136753									1
10.7717/peerj.7731		1
10.1155/2021/5594733		1
10.1109/TIPTEKNO53239.2021.9632895																1
10.1109/embc.2019.8856877																											1
10.1109/ACCESS.2020.2969227																															1
10.2147/NSS.S297856										1
10.1016/j.future.2019.01.049		1
10.1109/ICHI.2017.37		1						1
10.1145/2769493.2769522		1							1
10.1186/1475-925X-9-39		1
10.1007/s11042-018-6161-8		1
10.3390/s20185037											1
10.1093/sleep/zsz295	1													1
10.1016/j.irbm.2020.05.006		1
10.1186/s12938-018-0448-x												1
10.1016/j.bspc.2023.104942				1		1			1
10.3390/s20154157		1
10.1016/j.sleep.2023.04.030												1
10.1007/978-3-319-93034-3_29										1
https://doi.org/10.1109/EHB50910.2020.9280302		1
10.3390/s22020510		1
10.1109/TNSRE.2022.3224474																1
10.1109/TIM.2023.3289535										1
10.1016/j.neucom.2021.12.001		1
10.3390/bios9030090									1																				1
10.1016/j.mehy.2019.03.026																											1
10.1038/s41598-019-53050-3																				1
10.1007/s12530-022-09445-1		1
10.5664/jcsm.7804												1
10.1007/s12559-012-9184-x		1
10.1109/TBME.2009.2029563		1
10.1109/TBME.2022.3212619									1																				1										1
10.1016/j.bspc.2021.102928																											1
10.1183/13993003.congress-2021.PA2482																				1
10.1155/2019/9768072		1
https://doi.org/10.1109/IEMBS.2007.4353742		1
10.1109/BHI56158.2022.9926966								1
10.1016/j.bspc.2021.103125		1
10.1155/2009/982531																					1
https://doi.org/10.1109/ICACCI.2017.8126021		1							1
10.1109/JBHI.2021.3050113								1
10.1177/0194599819900014												1
10.1155/2023/8888004								1
10.1093/sleep/zsaa086				1	1	1																													1
10.1088/0967-3334/36/9/2009								1
10.1016/j.cmpb.2019.05.002		1
10.1186/s12911-023-02292-3																											1
10.1371/journal.pone.0176991														1
10.3390/math11112469	1
10.1016/j.cmpb.2008.05.006								1
10.1126/sciadv.abl4146		1						1																					1							1
10.1016/j.cmpb.2021.106209									1
10.1126/sciadv.adg9671																1	1
10.1093/sleep/zsab176												1
10.1109/IEMBS.2001.1020530										1
10.5664/jcsm.7182	1							1						1
10.1109/JBHI.2018.2823384								1
10.1016/j.ymeth.2022.06.013																							1
10.4015/S1016237206000233																1
10.1016/j.eswa.2023.120484		1
10.1109/IEMBS.2005.1616994								1		1
10.1109/SysCon53073.2023.10131117		1
10.3390/s22155560		1						1	1	1
10.1016/j.knosys.2020.106591		1
10.1007/s10489-021-02422-2								1
10.1183/13993003.congress-2019.PA887																														1
10.1145/3274783.3275159		1						1
10.1109/BIBE55377.2022.00065																							1
10.1109/JBHI.2020.2967872																						1
10.1093/sleep/zsaa056.591														1
10.1109/ijcnn48605.2020.9207345									1	1
10.1016/j.eswa.2009.05.075																											1
10.1007/s12553-021-00557-3																																	1
10.1097/MD.0000000000029724	1													1
https://doi.org/10.1007/978-3-642-16732-4_29																1
10.1002/ohn.257																																					1
10.1088/1361-6579/ac184e		1
https://doi.org/10.1109/IJCNN.2018.8489248									1	1
10.1109/elnano50318.2020.9088749		1
https://doi.org/10.1109/HealthCom.2016.7749468		1
10.1109/ICECE51571.2020.9393059																1
https://doi.org/10.1109/SIPROCESS.2018.8600509										1
10.3390/app12041895																							1
10.1177/1460458218824725	1																																					1
10.1183/13993003.congress-2019.PA815	1													1																1
10.1016/j.asoc.2021.107827								1
10.1016/j.eswa.2010.10.022																1
10.1007/s00521-018-3833-2		1
10.1007/s11325-020-02249-0		1
10.1007/s11517-012-0995-4								1
10.1016/j.ymeth.2023.06.010																																							1
10.1016/j.amjoto.2023.103964												1
10.1016/S0957-4174(02)00184-7																											1
10.1109/JBHI.2022.3203560		1
10.1016/j.clinph.2022.04.012		1
10.1016/j.sleep.2022.12.015																																								1
https://doi.org/10.1007/978-3-540-85930-7_25																											1
10.1088/1361-6579/abfae5									1	1
10.1109/TITB.2012.2188299		1						1
10.3390/s23104692		1
10.1007/s11517-013-1109-7										1
10.1007/s40846-021-00646-8		1
10.1007/s13246-019-00796-9								1
10.1145/3463514																													1
10.1109/ACCESS.2020.3009149								1
10.1007/s12046-013-0140-6									1
10.1007/978-3-030-18715-6_36								1
10.1007/s10916-009-9330-5									1
10.1109/percomworkshops48775.2020.9156119								1																					1
10.1109/JBHI.2018.2886064		1							1
10.1007/s00521-022-06919-w								1	1
10.1109/JBHI.2021.3098312		1							1
10.1016/j.bspc.2023.104966												1
10.1007/978-3-319-70139-4_83										1
10.3233/BME-201086												1																												1
10.3390/s19153340																							1
10.1088/1361-6579/abaa33												1
10.1088/1361-6579/abb75f												1
10.1016/j.ins.2020.05.051																																				1
10.3389/fneur.2023.1123935																											1
10.1155/2021/2998202								1															1
10.18280/ts.380221		1
10.1007/978-3-030-15472-1_11								1
10.1016/j.jbi.2019.103218								1				1																	1
10.1109/ACCESS.2021.3081747																							1
10.1088/1361-6579/aca879																											1
10.1155/2020/8864863												1
10.1109/ICMLA.2015.79																							1
10.1109/ACCESS.2020.3038486																1
10.1109/IEMBS.2008.4650394		1
10.1016/j.bspc.2021.103240									1	1						1
10.22489/CinC.2018.232																											1
https://doi.org/10.1109/EMBC44109.2020.9176433																1
https://doi.org/10.1109/IranianCEE.2019.8786667
10.1007/s00521-019-04582-2								1
https://doi.org/10.1007/978-3-642-25020-0_10		1
https://doi.org/10.1109/R10-HTC.2017.8288902		1
10.3233/978-1-61499-633-0-23																											1
10.22489/CinC.2017.158-398		1
10.3390/s19092133																																				1
10.1007/s11517-007-0280-0								1
10.3389/fphys.2018.00723								1	1
10.1371/journal.pone.0272167																1
10.1109/embc.2019.8856463		1
10.1016/j.bspc.2021.102685		1
10.1109/TBME.2011.2167971								1
10.1088/1361-6579/ab3632																											1
10.1007/s10916-008-9129-9																											1
https://doi.org/10.1109/EMBC.2018.8513602																													1
10.1109/TBME.2015.2467188										1
10.1109/CIC.2007.4745528		1
10.2147/NSS.S355369								1
10.1109/ICSPC51351.2021.9451743		1
https://doi.org/10.1109/IEMBS.2008.4649491								1
10.1109/IEMBS.2007.4353507								1
10.1016/j.compbiomed.2022.105211																1
10.1109/JBHI.2022.3199454											1
10.1155/2013/969603																							1
10.1098/rsta.2008.0156		1						1
10.5664/jcsm.9168									1																				1							1
10.1016/j.neucom.2013.04.048		1
10.1109/IEMBS.2008.4650396																											1
https://doi.org/10.1109/GMEPE-PAHCE.2016.7504628								1
10.1109/iraniancee.2019.8786702		1
https://doi.org/10.1109/EMBC.2017.8037670											1
https://doi.org/10.1109/EMBC.2015.7320289		1
10.1016/j.compbiomed.2008.11.003		1
10.1016/j.sleep.2021.06.012												1
10.1109/TBME.2003.812203		1
10.18280/ts.370201										1
10.3906/elk-1511-99		1
10.1080/17538157.2021.2007930	1			1	1	1								1
10.1016/j.measurement.2021.110485		1
10.1109/EMBC46164.2021.9630098																																								1
10.1016/j.bspc.2021.103238												1
10.1109/TITB.2008.2004495		1
10.1016/j.dsp.2009.08.005																1
10.1007/s10916-016-0624-0										1
10.1109/EMBC46164.2021.9629597								1																					1
https://shlomo-berkovsky.github.io/files/pdf/EMBC20b.pdf		1
10.1007/s10916-019-1485-0								1
10.2147/NSS.S397196								1				1																	1
10.1002/lary.20815												1
10.3389/fnins.2022.972581		1
10.3390/e25060879		1
10.1016/j.neucom.2016.12.062		1
10.1109/embc.2019.8857553																1
10.1007/s11517-010-0646-6								1
10.3390/s21175858									1	1
10.1109/memea49120.2020.9137203																													1
10.1016/j.compbiomed.2016.08.012		1
10.3390/app10217889										1
10.1186/s12911-020-01329-1								1
https://ieeexplore.ieee.org/abstract/document/9306414/figures#figures								1	1											1
https://ieeexplore.ieee.org/abstract/document/6943981		1							1																				1
10.1007/s11325-021-02465-2								1	1
10.1109/JBHI.2023.3237690		1
10.1109/TBCAS.2021.3134043		1						1	1
10.1016/j.bspc.2022.103765												1
10.1016/j.cmpb.2021.106149																																				1
10.1016/j.bspc.2022.104401		1
10.1016/j.bspc.2023.104754		1
10.1164/rccm.200907-1146OC																											1
10.1016/j.compbiomed.2019.03.016		1
10.1017/S0263574723000516																											1
10.1016/j.bspc.2022.103792																1
10.1088/1361-6579/acebb5												1
10.3346/jkms.2023.38.e49		1		1	1	1
10.1093/sleep/zsz276		1
10.1016/j.dsp.2020.102796		1
10.1109/TIM.2022.3151947		1
10.5220/0010288301210128																1
SUM	30	108	2	13	12	16	2	62	27	23	4	29	3	18	1	26	1	3	2	6	6	3	11	2	3	0	19	0	17	4	2	2	1	2	1	5	1	1	2	3
	0.0837989	0.301676	0.00558659	0.0363128	0.0335196	0.0446927	0.00558659	0.173184	0.075419	0.0642458	0.0111732	0.0810056	0.00837989	0.0502793	0.0027933	0.0726257	0.0027933	0.00837989	0.00558659	0.0167598	0.0167598	0.00837989	0.0307263	0.00558659	0.00837989	0	0.0530726	0	0.047486	0.0111732	0.00558659	0.00558659	0.0027933	0.00558659	0.0027933	0.0139665	0.0027933	0.0027933	0.00558659	0.00837989
anamnestic	43
time series	318

## Sheet: AI
	NO DATA	Naive Bayes	Logistic regression	Linear Regression	K Nearest Neighbour	K-Means	Support Vektor Machine	Random forest	Convolutional Neural Network	Transformer	Autoencoder	Artificial Neural Network	Long-Short Term Memory (LSTM)	Bi-LSTM	Multiple Layer Perceptron	Single Layer Perceptron	Feed Forward Neural Network	Decision tree	Linear Discriminant Analysis (LDA)	Recurrent Neural Network	CATBOOST	boosted trees	XGBOOST	ADABOOST	RUSBOOST	LSBOOST	logitboost	DANN	HMM	MLR	DNN	GRNN	CRNN	GRU	Genetic algorithm (ML)	DLL	QDA	ML	GAUSSIAN	GAUSSIAN MIXTURE	fuzzy logic ML	fuzzy logic expert system	ensemble learning	RBM	symbolic fusion expert system	rule based system
10.3233/SHTI200576		1	1	1	1		1	1
10.1007/s13534-017-0055-y									1
10.1007/s11325-021-02301-7									1
10.3390/life13030702			1				1
10.1088/1361-6579/aac7b7									1
10.1007/978-3-031-06413-5_15									1
10.1016/j.measurement.2022.111787									1
10.1016/j.amjoto.2022.103584					1
10.1177/20552076231152751		1	1		1		1	1															1
10.3390/s23187924										1
10.1016/j.bspc.2022.104215									1
10.1109/ICASSP43922.2022.9747393		1							1				1					1		1
10.1109/TIM.2023.3261931																																				1
10.1016/j.chest.2021.10.023															1
10.23919/Eusipco47968.2020.9287360									1				1
10.1109/Confluence51648.2021.9377149		1	1		1		1	1						1				1						1
10.1007/s11325-021-02302-6																	1
10.3389/fnins.2023.1059186					1		1								1
10.3934/mbe.2022532			1												1
10.1016/j.iot.2022.100613									1
10.3390/app11146622		1	1		1		1		1				1					1	1	1		1
10.1088/1361-6579/ab9e7b			1				1	1	1										1
10.1142/S021951941950026X					1		1		1										1																								1
10.1016/j.sleep.2022.04.019		1	1	1	1		1	1				1						1	1				1	1													1
10.3390/life12101504								1
10.5664/jcsm.10258									1
10.1007/s11325-023-02846-9							1	1										1
10.1109/EHB52898.2021.9657678					1
10.1016/j.bspc.2021.102906							1		1				1
10.1109/JSTSP.2019.2957977																	1											1
10.1109/TIM.2020.3017246											1																		1
10.3390/life12101543								1
10.1109/TBME.2022.3225268											1																									1
10.1111/jsr.13487			1				1					1																		1
10.1109/JSTSP.2019.2955019							1		1				1
10.3390/app13074231								1
10.1002/aisy.202200275									1
10.3390/s21165425									1				1		1
10.1016/j.engappai.2023.106161									1
10.1378/chest.116.2.409																				1
10.2147/NSS.S373367									1
10.3414/ME16-01-0084		1	1					1				1						1
10.1007/s00034-022-02091-7									1
10.1109/ACCESS.2023.3272373									1				1
10.1016/j.bspc.2022.104358									1
10.1038/s41598-021-85138-0					1		1	1
10.1007/s11325-020-02168-0							1
10.1109/JBHI.2022.3154719									1
10.1088/0967-3334/33/4/587															1
10.3390/s22228630		1	1		1		1	1															1
10.3390/s22197177													1																				1
10.1007/s11325-022-02629-8		1	1		1		1	1										1						1
10.1186/s12938-016-0138-5							1
10.3390/app12199583																																					1
10.1016/j.cmpb.2019.105001									1				1							1											1			1
10.21037/jtd-22-734									1																						1
10.2196/44818														1						1											1
10.1016/j.bspc.2020.101927					1		1					1													1
10.1109/ACCESS.2018.2882270					1		1	1				1						1
10.1109/ICMA54519.2022.9856347								1										1					1
10.1016/j.compeleceng.2022.108279									1				1
10.1109/embc.2019.8856754			1				1	1
10.1007/s00521-016-2617-9					1										1																	1
10.1109/iCMLDE.2018.00036									1																											1
10.1007/s11325-022-02571-9									1
10.1109/JBHI.2021.3078127									1									1
https://doi.org/10.23919/APSIPAASC55919.2022.9979938																																				1
10.5664/jcsm.9798																		1
10.1145/3340531.3412686		1	1	1	1		1	1
10.1038/s41467-023-40604-3									1												1												1
10.3390/healthcare9111450			1		1		1	1													1		1
10.1038/s41598-019-49330-7																	1
10.1136/bmjopen-2020-048482							1
10.1016/j.cmpb.2021.106243							1		1
10.1007/s11325-010-0384-x			1																																1
10.1016/j.engappai.2023.106451							1		1
10.1109/rws45077.2020.9049983					1		1	1
10.3390/diagnostics11122302					1				1
10.1016/j.bspc.2021.103402		1	1		1		1	1				1						1
10.1088/1361-6579/ab57be								1
10.1109/aicas.2019.8771598					1		1											1						1
10.1007/s12652-020-02493-y		1					1								1			1
10.1007/s10916-018-0963-0									1
10.1007/s11517-020-02206-9			1					1
https://doi.org/10.23919/EUSIPCO.2018.8553353																	1
10.1007/s10916-016-0464-y			1				1					1						1																							1
10.1088/0967-3334/31/3/001																			1																		1
10.1111/jsr.13729							1	1
10.1007/s11325-022-02599-x	1
10.1109/ACCESS.2022.3201911					1		1											1				1		1
10.1152/japplphysiol.01033.2018							1
10.1109/JTEHM.2022.3197084								1
10.5664/jcsm.5476			1				1											1																				1
10.3389/fnins.2022.726880								1
10.1088/1361-6579/ac0a9c									1
10.1371/journal.pone.0250618									1
10.1016/j.bspc.2023.104689									1
10.1109/embc.2019.8857524									1				1
10.3390/s20216067													1							1
10.3346/jkms.2020.35.e399									1
10.1016/j.eclinm.2019.05.015			1
10.1038/s41598-020-62223-4							1
10.1109/TNN.2007.908634												1
10.1109/ACCESS.2021.3097090									1					1
10.1038/s41598-020-69935-7									1
10.1016/j.bspc.2023.104581									1	1
10.1109/JBHI.2014.2307913							1
10.3390/diagnostics13142417		1	1		1		1											1																									1
10.1016/j.compbiomed.2021.105124									1
10.1088/0967-3334/32/4/006																	1
10.3389/fdgth.2021.685766									1
10.1001/jamanetworkopen.2019.19657								1
10.3390/biom13040639			1					1
10.1007/s11325-015-1218-7															1
https://doi.org/10.1007/978-3-540-72393-6_153												1
10.1109/BCI57258.2023.10078663																															1
10.1093/sleep/22.1.105												1
10.1371/journal.pone.0258040																																				1
10.3390/diagnostics11050905								1
10.4028/www.scientific.net/AMM.556-562.2715																								1
10.1145/3341163.3347729					1		1	1										1						1
10.1109/ijcnn48605.2020.9207470									1
10.1145/2769493.2769541					1		1
10.2147/NSS.S352335								1							1
10.1109/JBHI.2021.3064694													1
10.1016/j.sleep.2021.07.012															1
10.1007/s11325-021-02439-4				1
10.1109/JBHI.2016.2633986																																						1
10.1007/s11325-014-0993-x															1
10.3390/s21196409									1
https://doi.org/10.1109/IEMBS.2007.4353739			1
10.1109/TBME.2021.3136753									1
10.7717/peerj.7731									1
10.1155/2021/5594733									1				1
10.1109/TIPTEKNO53239.2021.9632895		1	1		1		1												1																								1
10.1109/embc.2019.8856877									1
10.1109/ACCESS.2020.2969227									1				1
10.2147/NSS.S297856									1
10.1016/j.future.2019.01.049																																				1
10.1109/ICHI.2017.37													1
10.1145/2769493.2769522																								1
10.1186/1475-925X-9-39					1		1																														1
10.1007/s11042-018-6161-8									1
10.3390/s20185037													1	1
10.1093/sleep/zsz295							1
10.1016/j.irbm.2020.05.006					1		1											1																									1
10.1186/s12938-018-0448-x			1				1																								1
10.1016/j.bspc.2023.104942																							1
10.3390/s20154157									1
10.1016/j.sleep.2023.04.030									1
10.1007/978-3-319-93034-3_29									1
https://doi.org/10.1109/EHB50910.2020.9280302					1		1
10.3390/s22020510									1
10.1109/TNSRE.2022.3224474									1
10.1109/TIM.2023.3289535									1
10.1016/j.neucom.2021.12.001									1																									1
10.3390/bios9030090				1														1																			1
10.1016/j.mehy.2019.03.026					1		1		1
10.1038/s41598-019-53050-3																																				1
10.1007/s12530-022-09445-1									1
10.5664/jcsm.7804									1
10.1007/s12559-012-9184-x							1																						1
10.1109/TBME.2009.2029563					1												1
10.1109/TBME.2022.3212619					1		1	1										1
10.1016/j.bspc.2021.102928									1
10.1183/13993003.congress-2021.PA2482	1
10.1155/2019/9768072															1
https://doi.org/10.1109/IEMBS.2007.4353742					1
10.1109/BHI56158.2022.9926966		1	1		1		1	1	1				1
10.1016/j.bspc.2021.103125									1				1
10.1155/2009/982531																																								1
https://doi.org/10.1109/ICACCI.2017.8126021							1
10.1109/JBHI.2021.3050113									1
10.1177/0194599819900014				1			1	1																															1
10.1155/2023/8888004									1
10.1093/sleep/zsaa086				1
10.1088/0967-3334/36/9/2009				1			1
10.1016/j.cmpb.2019.05.002									1
10.1186/s12911-023-02292-3									1				1
10.1371/journal.pone.0176991							1
10.3390/math11112469																																										1
10.1016/j.cmpb.2008.05.006															1
10.1126/sciadv.abl4146					1		1		1								1
10.1016/j.cmpb.2021.106209																									1
10.1126/sciadv.adg9671									1
10.1093/sleep/zsab176						1													1
10.1109/IEMBS.2001.1020530																																									1
10.5664/jcsm.7182															1
10.1109/JBHI.2018.2823384			1												1				1					1
10.1016/j.ymeth.2022.06.013																		1
10.4015/S1016237206000233															1
10.1016/j.eswa.2023.120484									1
10.1109/IEMBS.2005.1616994																				1
10.1109/SysCon53073.2023.10131117																	1
10.3390/s22155560							1										1				1		1
10.1016/j.knosys.2020.106591													1
10.1007/s10489-021-02422-2																									1
10.1183/13993003.congress-2019.PA887								1
10.1145/3274783.3275159			1					1																1
10.1109/BIBE55377.2022.00065					1
10.1109/JBHI.2020.2967872													1
10.1093/sleep/zsaa056.591									1
10.1109/ijcnn48605.2020.9207345									1
10.1016/j.eswa.2009.05.075															1
10.1007/s12553-021-00557-3		1					1
10.1097/MD.0000000000029724			1				1	1				1
https://doi.org/10.1007/978-3-642-16732-4_29																	1
10.1002/ohn.257		1	1		1		1	1
10.1088/1361-6579/ac184e									1					1
https://doi.org/10.1109/IJCNN.2018.8489248									1
10.1109/elnano50318.2020.9088749			1		1		1											1	1																		1						1
https://doi.org/10.1109/HealthCom.2016.7749468																	1
10.1109/ICECE51571.2020.9393059									1
https://doi.org/10.1109/SIPROCESS.2018.8600509							1										1
10.3390/app12041895									1
10.1177/1460458218824725		1	1		1		1	1										1						1
10.1183/13993003.congress-2019.PA815								1
10.1016/j.asoc.2021.107827																										1
10.1016/j.eswa.2010.10.022																	1
10.1007/s00521-018-3833-2													1																					1
10.1007/s11325-020-02249-0													1
10.1007/s11517-012-0995-4																	1
10.1016/j.ymeth.2023.06.010		1			1		1											1
10.1016/j.amjoto.2023.103964									1
10.1016/S0957-4174(02)00184-7																																														1
10.1109/JBHI.2022.3203560																				1
10.1016/j.clinph.2022.04.012													1
10.1016/j.sleep.2022.12.015														1
https://doi.org/10.1007/978-3-540-85930-7_25															1			1
10.1088/1361-6579/abfae5							1	1											1				1
10.1109/TITB.2012.2188299					1			1										1						1
10.3390/s23104692													1							1
10.1007/s11517-013-1109-7				1											1																	1
10.1007/s40846-021-00646-8									1																													1
10.1007/s13246-019-00796-9					1		1					1					1																										1
10.1145/3463514		1					1	1										1						1
10.1109/ACCESS.2020.3009149									1
10.1007/s12046-013-0140-6																	1
10.1007/978-3-030-18715-6_36																				1
10.1007/s10916-009-9330-5															1
10.1109/percomworkshops48775.2020.9156119		1			1										1
10.1109/JBHI.2018.2886064													1
10.1007/s00521-022-06919-w															1
10.1109/JBHI.2021.3098312							1	1											1																		1
10.1016/j.bspc.2023.104966									1
10.1007/978-3-319-70139-4_83									1
10.3233/BME-201086							1
10.3390/s19153340									1
10.1088/1361-6579/abaa33																			1
10.1088/1361-6579/abb75f															1
10.1016/j.ins.2020.05.051									1
10.3389/fneur.2023.1123935																																				1
10.1155/2021/2998202													1
10.18280/ts.380221		1			1							1						1
10.1007/978-3-030-15472-1_11																				1
10.1016/j.jbi.2019.103218					1		1	1										1											1
10.1109/ACCESS.2021.3081747									1				1
10.1088/1361-6579/aca879									1				1
10.1155/2020/8864863									1				1
10.1109/ICMLA.2015.79																			1
10.1109/ACCESS.2020.3038486					1			1
10.1109/IEMBS.2008.4650394													1
10.1016/j.bspc.2021.103240									1				1
10.22489/CinC.2018.232																															1		1
https://doi.org/10.1109/EMBC44109.2020.9176433									1
https://doi.org/10.1109/IranianCEE.2019.8786667																									1
10.1007/s00521-019-04582-2					1		1																																				1
https://doi.org/10.1007/978-3-642-25020-0_10							1																						1
https://doi.org/10.1109/R10-HTC.2017.8288902																											1
10.3233/978-1-61499-633-0-23																																													1	1
10.22489/CinC.2017.158-398					1										1
10.3390/s19092133						1
10.1007/s11517-007-0280-0																																1
10.3389/fphys.2018.00723					1		1
10.1371/journal.pone.0272167									1
10.1109/embc.2019.8856463													1
10.1016/j.bspc.2021.102685					1		1										1		1																		1
10.1109/TBME.2011.2167971															1															1
10.1088/1361-6579/ab3632																															1		1
10.1007/s10916-008-9129-9																	1	1																								1
https://doi.org/10.1109/EMBC.2018.8513602																		1						1
10.1109/TBME.2015.2467188																			1					1
10.1109/CIC.2007.4745528							1
10.2147/NSS.S355369									1					1																			1
10.1109/ICSPC51351.2021.9451743					1		1											1																									1
https://doi.org/10.1109/IEMBS.2008.4649491																1
10.1109/IEMBS.2007.4353507															1																	1
10.1016/j.compbiomed.2022.105211														1
10.1109/JBHI.2022.3199454							1
10.1155/2013/969603															1
10.1098/rsta.2008.0156																			1
10.5664/jcsm.9168									1
10.1016/j.neucom.2013.04.048							1																						1
10.1109/IEMBS.2008.4650396																																									1
https://doi.org/10.1109/GMEPE-PAHCE.2016.7504628		1													1
10.1109/iraniancee.2019.8786702																				1
https://doi.org/10.1109/EMBC.2017.8037670															1
https://doi.org/10.1109/EMBC.2015.7320289							1
10.1016/j.compbiomed.2008.11.003							1
10.1016/j.sleep.2021.06.012			1		1		1								1																									1
10.1109/TBME.2003.812203																			1																		1
10.18280/ts.370201								1
10.3906/elk-1511-99					1
10.1080/17538157.2021.2007930			1		1		1	1
10.1016/j.measurement.2021.110485																		1						1			1																1
10.1109/EMBC46164.2021.9630098																																	1
10.1016/j.bspc.2021.103238													1
10.1109/TITB.2008.2004495							1
10.1016/j.dsp.2009.08.005												1																														1
10.1007/s10916-016-0624-0																	1
10.1109/EMBC46164.2021.9629597													1							1
https://shlomo-berkovsky.github.io/files/pdf/EMBC20b.pdf									1
10.1007/s10916-019-1485-0													1
10.2147/NSS.S397196									1
10.1002/lary.20815																	1
10.3389/fnins.2022.972581									1																									1
10.3390/e25060879								1					1					1					1
10.1016/j.neucom.2016.12.062																									1
10.1109/embc.2019.8857553									1					1
10.1007/s11517-010-0646-6																			1
10.3390/s21175858													1
10.1109/memea49120.2020.9137203							1
10.1016/j.compbiomed.2016.08.012					1		1								1
10.3390/app10217889																																								1						1
10.1186/s12911-020-01329-1							1
https://ieeexplore.ieee.org/abstract/document/9306414/figures#figures													1
https://ieeexplore.ieee.org/abstract/document/6943981							1
10.1007/s11325-021-02465-2								1
10.1109/JBHI.2023.3237690		1	1		1		1											1
10.1109/TBCAS.2021.3134043									1
10.1016/j.bspc.2022.103765									1				1
10.1016/j.cmpb.2021.106149									1
10.1016/j.bspc.2022.104401																																												1
10.1016/j.bspc.2023.104754									1				1
10.1164/rccm.200907-1146OC												1
10.1016/j.compbiomed.2019.03.016					1		1
10.1017/S0263574723000516													1
10.1016/j.bspc.2022.103792									1
10.1088/1361-6579/acebb5														1
10.3346/jkms.2023.38.e49			1				1	1							1
10.1093/sleep/zsz276													1
10.1016/j.dsp.2020.102796							1
10.1109/TIM.2022.3151947									1				1	1																													1
10.5220/0010288301210128		1					1												1
	2	25	37	9	57	2	91	50	104	2	2	15	45	11	32	1	20	37	19	13	3	2	9	16	5	1	2	1	5	2	7	4	6	4	1	8	9	3	1	3	3	3	10	1	1	3
	0.00558659	0.0698324	0.103352	0.0251397	0.159218	0.00558659	0.25419	0.139665	0.290503	0.00558659		0.0418994	0.125698	0.0307263	0.0893855		0.0558659	0.103352	0.0530726	0.0363128		0.00558659	0.0251397	0.0446927	0.0139665	0.0027933	0.00558659	0.0027933	0.0139665	0.00558659	0.0195531	0.0111732	0.0167598	0.0111732	0.0027933	0.0223464	0.0251397	0.00837989	0.0027933			0.00837989	0.027933	0.0027933	0.0027933
	Traditional ML	343
	DL	217
	RNN	69

## Sheet: POP-THRESHOLD
	HUMAN	DATA	N	>5	>10	>15	>20	>25	>30
10.3233/SHTI200576	1		231			1
10.1007/s13534-017-0055-y		1	35
10.1007/s11325-021-02301-7	1		1389	1
10.3390/life13030702	1		498	1					1
10.1088/1361-6579/aac7b7	1		86
10.1007/978-3-031-06413-5_15	1		398
10.1016/j.measurement.2022.111787		1	70
10.1016/j.amjoto.2022.103584	1		42
10.1177/20552076231152751		1	3 529			1			1
10.3390/s23187924		1	30			1
10.1016/j.bspc.2022.104215	1		100
10.1109/ICASSP43922.2022.9747393	1		100
10.1109/TIM.2023.3261931		1	60	1
10.1016/j.chest.2021.10.023	1		17748
10.23919/Eusipco47968.2020.9287360		1	70
10.1109/Confluence51648.2021.9377149		1	70
10.1007/s11325-021-02302-6	1		181
10.3389/fnins.2023.1059186	1		43
10.3934/mbe.2022532		1	9422			1
10.1016/j.iot.2022.100613		1	70
10.3390/app11146622		1	70
10.1088/1361-6579/ab9e7b	1		132			1			1
10.1142/S021951941950026X		1	70
10.1016/j.sleep.2022.04.019	1		267
10.3390/life12101504	1		100	1
10.5664/jcsm.10258	1		5678	1
10.1007/s11325-023-02846-9	1		653			1
10.1109/EHB52898.2021.9657678		1	50
10.1016/j.bspc.2021.102906		1	70
10.1109/JSTSP.2019.2957977		1	70		1				30
10.1109/TIM.2020.3017246		1	70	1
10.3390/life12101543	1		100	1
10.1109/TBME.2022.3225268	1		877
10.1111/jsr.13487	1		3495			1
10.1109/JSTSP.2019.2955019	1		305			1
10.3390/app13074231	1		100
10.1002/aisy.202200275		1	8444
10.3390/s21165425		1	70
10.1016/j.engappai.2023.106161		1	5935	1
10.1378/chest.116.2.409	1		405		1
10.2147/NSS.S373367	1		194
10.3414/ME16-01-0084	1		338	1		1			1
10.1007/s00034-022-02091-7		1	70
10.1109/ACCESS.2023.3272373	1		60
10.1016/j.bspc.2022.104358	1		121
10.1038/s41598-021-85138-0	1		30
10.1007/s11325-020-02168-0	1		151			1			1
10.1109/JBHI.2022.3154719	1		157	1	1	1		1	1
10.1088/0967-3334/33/4/587	1		86			1			1
10.3390/s22228630	1		3503			1			1
10.3390/s22197177	1		41	1		1			1
10.1007/s11325-022-02629-8		1	5804			1
10.1186/s12938-016-0138-5	1		426		1
10.3390/app12199583	1		100	1
10.1016/j.cmpb.2019.105001	1		86
10.21037/jtd-22-734	1		300		1
10.2196/44818	1		1315	1		1			1
10.1016/j.bspc.2020.101927		1	70	1
10.1109/ACCESS.2018.2882270		1	78
10.1109/ICMA54519.2022.9856347	1		994
10.1016/j.compeleceng.2022.108279	1		315
10.1109/embc.2019.8856754	1		16	1	1
10.1007/s00521-016-2617-9	1		5
10.1109/iCMLDE.2018.00036	1		69			1
10.1007/s11325-022-02571-9	1		335	1		1
10.1109/JBHI.2021.3078127	1		1366			1
https://doi.org/10.23919/APSIPAASC55919.2022.9979938	1		5
10.5664/jcsm.9798	1		158		1				1
10.1145/3340531.3412686	1		1042	1		1			1
10.1038/s41467-023-40604-3		1	12923	1		1			1
10.3390/healthcare9111450		1	1479	1
10.1038/s41598-019-49330-7	1		1692	1		1			1
10.1136/bmjopen-2020-048482	1		481			1
10.1016/j.cmpb.2021.106243	1		173			1
10.1007/s11325-010-0384-x	1		120			1
10.1016/j.engappai.2023.106451		1	70
10.1109/rws45077.2020.9049983	1		5
10.3390/diagnostics11122302		1	477
10.1016/j.bspc.2021.103402	1		19
10.1088/1361-6579/ab57be		1	50			1
10.1109/aicas.2019.8771598	1		5
10.1007/s12652-020-02493-y	1		224	1
10.1007/s10916-018-0963-0	1		82
1	1		199
https://doi.org/10.23919/EUSIPCO.2018.8553353	1		90	1
10.1007/s10916-016-0464-y		1	3534
10.1088/0967-3334/31/3/001		1	50
10.1111/jsr.13729	1		155			1
10.1007/s11325-022-02599-x	1		196	1		1
10.1109/ACCESS.2022.3201911		1	111
10.1152/japplphysiol.01033.2018	1		55			1
10.1109/JTEHM.2022.3197084		1	60	1					1
10.5664/jcsm.5476		1	1922
10.3389/fnins.2022.726880	1		31	1		1			1
10.1088/1361-6579/ac0a9c	1		152
10.1371/journal.pone.0250618		1	71
10.1016/j.bspc.2023.104689	1		50
10.1109/embc.2019.8857524	1		20
10.3390/s20216067	1		115
10.3346/jkms.2020.35.e399	1		144
10.1016/j.eclinm.2019.05.015		1	1042
10.1038/s41598-020-62223-4	1		239	1
10.1109/TNN.2007.908634	1		11
10.1109/ACCESS.2021.3097090		1	25
10.1038/s41598-020-69935-7		1	438	1		1			1
10.1016/j.bspc.2023.104581		1	70	1
10.1109/JBHI.2014.2307913		1	856
10.3390/diagnostics13142417	1		620
10.1016/j.compbiomed.2021.105124		1	70
10.1088/0967-3334/32/4/006		1	102			1			1
10.3389/fdgth.2021.685766	1		219			1
10.1001/jamanetworkopen.2019.19657	1		376
10.3390/biom13040639	1		34
10.1007/s11325-015-1218-7	1		216		1
https://doi.org/10.1007/978-3-540-72393-6_153	1		11
10.1109/BCI57258.2023.10078663	1		98
10.1093/sleep/22.1.105	1		269		1	1	1
10.1371/journal.pone.0258040	1		78			1
10.3390/diagnostics11050905	1		145			1
10.4028/www.scientific.net/AMM.556-562.2715		1	20
10.1145/3341163.3347729	1		6
10.1109/ijcnn48605.2020.9207470		1	70
10.1145/2769493.2769541	1		16
10.2147/NSS.S352335	1		78	1		1			1
10.1109/JBHI.2021.3064694	1		887	1		1			1
10.1016/j.sleep.2021.07.012	1		300			1
10.1007/s11325-021-02439-4	1		1141	1
10.1109/JBHI.2016.2633986	1		150			1
10.1007/s11325-014-0993-x	1		64
10.3390/s21196409	1		151			1
https://doi.org/10.1109/IEMBS.2007.4353739	1		25		1
10.1109/TBME.2021.3136753	1		9656
10.7717/peerj.7731		1	70
10.1155/2021/5594733		1	70
10.1109/TIPTEKNO53239.2021.9632895	1		4
10.1109/embc.2019.8856877	1		52
10.1109/ACCESS.2020.2969227	1		69	1		1			1
10.2147/NSS.S297856	1		451	1		1			1
10.1016/j.future.2019.01.049		1	6441
10.1109/ICHI.2017.37		1	70
10.1145/2769493.2769522	1		20
10.1186/1475-925X-9-39	1		17
10.1007/s11042-018-6161-8		1	30
10.3390/s20185037	1		17
10.1093/sleep/zsz295	1		6875
10.1016/j.irbm.2020.05.006	1		10
10.1186/s12938-018-0448-x	1		120	1		1			1
10.1016/j.bspc.2023.104942		1	172	1		1			1
10.3390/s20154157		1	70	1
10.1016/j.sleep.2023.04.030	1		106	1		1			1
10.1007/978-3-319-93034-3_29	1		2056
https://doi.org/10.1109/EHB50910.2020.9280302		1	70
10.3390/s22020510		1	70	1
10.1109/TNSRE.2022.3224474		1	25			1
10.1109/TIM.2023.3289535	1		1
10.1016/j.neucom.2021.12.001		1	175	1
10.3390/bios9030090	1		14	1
10.1016/j.mehy.2019.03.026	1		100
10.1038/s41598-019-53050-3	1		59	1
10.1007/s12530-022-09445-1		1	70
10.5664/jcsm.7804	1		1852	1		1			1
10.1007/s12559-012-9184-x		1	70
10.1109/TBME.2009.2029563		1	50
10.1109/TBME.2022.3212619	1		27
10.1016/j.bspc.2021.102928		1	25
10.1183/13993003.congress-2021.PA2482	1		30		1
10.1155/2019/9768072		1	70	1
https://doi.org/10.1109/IEMBS.2007.4353742	1		75
10.1109/BHI56158.2022.9926966		1	70
10.1016/j.bspc.2021.103125		1	70	1
10.1155/2009/982531		1	80						1
https://doi.org/10.1109/ICACCI.2017.8126021	1		32
10.1109/JBHI.2021.3050113		1	95
10.1177/0194599819900014	1		116
10.1155/2023/8888004	1		60
10.1093/sleep/zsaa086	1		713
10.1088/0967-3334/36/9/2009	1		30
10.1016/j.cmpb.2019.05.002	1		35
10.1186/s12911-023-02292-3	1		994
10.1371/journal.pone.0176991		1	5245			1
10.3390/math11112469		1	4583		1
10.1016/j.cmpb.2008.05.006	1		270
10.1126/sciadv.abl4146	1		9
10.1016/j.cmpb.2021.106209	1		28
10.1126/sciadv.adg9671	1		8
10.1093/sleep/zsab176	1		15
10.1109/IEMBS.2001.1020530	1		9
10.5664/jcsm.7182		1	2750	1		1			1
10.1109/JBHI.2018.2823384	1		320	1		1			1
10.1016/j.ymeth.2022.06.013	1		10
10.4015/S1016237206000233		1	18
10.1016/j.eswa.2023.120484		1	70
10.1109/IEMBS.2005.1616994	1		30
10.1109/SysCon53073.2023.10131117		1	70			1
10.3390/s22155560		1	1574
10.1016/j.knosys.2020.106591		1	70
10.1007/s10489-021-02422-2		1	25
10.1183/13993003.congress-2019.PA887	1		400
10.1145/3274783.3275159	1		110
10.1109/BIBE55377.2022.00065	1		100
10.1109/JBHI.2020.2967872	1		25
10.1093/sleep/zsaa056.591	1		1389
10.1109/ijcnn48605.2020.9207345	1		1507
10.1016/j.eswa.2009.05.075	1		83	1
10.1007/s12553-021-00557-3	1		39
10.1097/MD.0000000000029724	1		401	1
https://doi.org/10.1007/978-3-642-16732-4_29	1		13
10.1002/ohn.257	1		49
10.1088/1361-6579/ac184e		1	70
https://doi.org/10.1109/IJCNN.2018.8489248	1		1507
10.1109/elnano50318.2020.9088749		1	70
https://doi.org/10.1109/HealthCom.2016.7749468		1	35
10.1109/ICECE51571.2020.9393059	1		13
https://doi.org/10.1109/SIPROCESS.2018.8600509		1	70
10.3390/app12041895	1		10
10.1177/1460458218824725	1		319	1
10.1183/13993003.congress-2019.PA815	1		120
10.1016/j.asoc.2021.107827	1	1	5793	1		1		1
10.1016/j.eswa.2010.10.022	1		20
10.1007/s00521-018-3833-2	1		92
10.1007/s11325-020-02249-0	1		44			1
10.1007/s11517-012-0995-4	1		115
10.1016/j.ymeth.2023.06.010	1		25
10.1016/j.amjoto.2023.103964	1		40
10.1016/S0957-4174(02)00184-7		1	0
10.1109/JBHI.2022.3203560		1	1232
10.1016/j.clinph.2022.04.012	1		468			1			1
10.1016/j.sleep.2022.12.015	1		281
https://doi.org/10.1007/978-3-540-85930-7_25	1		83
10.1088/1361-6579/abfae5	1		60
10.1109/TITB.2012.2188299		1	25
10.3390/s23104692		1	70
10.1007/s11517-013-1109-7	1		148
10.1007/s40846-021-00646-8		1	70
10.1007/s13246-019-00796-9	1		10
10.1145/3463514	1		20
10.1109/ACCESS.2020.3009149		1	103
10.1007/s12046-013-0140-6		1	1
10.1007/978-3-030-18715-6_36	1		9
10.1007/s10916-009-9330-5	1		21
10.1109/percomworkshops48775.2020.9156119	1		8
10.1109/JBHI.2018.2886064		1	5804
10.1007/s00521-022-06919-w	1		10
10.1109/JBHI.2021.3098312	1		1282			1
10.1016/j.bspc.2023.104966	1		124
10.1007/978-3-319-70139-4_83	1		100
10.3233/BME-201086	1		76
10.3390/s19153340	1		10
10.1088/1361-6579/abaa33	1		58
10.1088/1361-6579/abb75f	1		13
10.1016/j.ins.2020.05.051	1		20
10.3389/fneur.2023.1123935	1		94
10.1155/2021/2998202	1		14
10.18280/ts.380221		1	18
10.1007/978-3-030-15472-1_11	1		5
10.1016/j.jbi.2019.103218	1		17
10.1109/ACCESS.2021.3081747	1		36	1		1			1
10.1088/1361-6579/aca879		1	70
10.1155/2020/8864863	1		21
10.1109/ICMLA.2015.79	1		4
10.1109/ACCESS.2020.3038486	1		30
10.1109/IEMBS.2008.4650394		1	70
10.1016/j.bspc.2021.103240	1		126
10.22489/CinC.2018.232	1		1985
https://doi.org/10.1109/EMBC44109.2020.9176433	1		25
https://doi.org/10.1109/IranianCEE.2019.8786667		1	32
10.1007/s00521-019-04582-2		1	78
https://doi.org/10.1007/978-3-642-25020-0_10		1	70
https://doi.org/10.1109/R10-HTC.2017.8288902		1	35
10.3233/978-1-61499-633-0-23	1		70
10.22489/CinC.2017.158-398		1	70
10.3390/s19092133	1		114						1
10.1007/s11517-007-0280-0	1		187
10.3389/fphys.2018.00723	1		62			1
10.1371/journal.pone.0272167		1	2691
10.1109/embc.2019.8856463	1		59
10.1016/j.bspc.2021.102685		1	35	1
10.1109/TBME.2011.2167971	1		210	1	1	1
10.1088/1361-6579/ab3632		1	994	1		1			1
10.1007/s10916-008-9129-9	1		83	1
https://doi.org/10.1109/EMBC.2018.8513602	1		14
10.1109/TBME.2015.2467188	1		317	1	1	1			1
10.1109/CIC.2007.4745528		1	70
10.2147/NSS.S355369		1	8631			1
10.1109/ICSPC51351.2021.9451743		1	18
https://doi.org/10.1109/IEMBS.2008.4649491	1		157
10.1109/IEMBS.2007.4353507	1		187
10.1016/j.compbiomed.2022.105211	1		42
10.1109/JBHI.2022.3199454	1		58
10.1155/2013/969603	1		7
10.1098/rsta.2008.0156	1		183
10.5664/jcsm.9168	1		118	1
10.1016/j.neucom.2013.04.048	1		95
10.1109/IEMBS.2008.4650396	1		5
https://doi.org/10.1109/GMEPE-PAHCE.2016.7504628	1		320
10.1109/iraniancee.2019.8786702		1	10
https://doi.org/10.1109/EMBC.2017.8037670	1		315	1		1			1
https://doi.org/10.1109/EMBC.2015.7320289	1		34
10.1016/j.compbiomed.2008.11.003		1	30
10.1016/j.sleep.2021.06.012	1		12
10.1109/TBME.2003.812203		1	70
10.18280/ts.370201	1		120	1
10.3906/elk-1511-99	1		35			1
10.1080/17538157.2021.2007930	1		10391			1
10.1016/j.measurement.2021.110485	1		35
10.1109/EMBC46164.2021.9630098	1		24
10.1016/j.bspc.2021.103238	1		43
10.1109/TITB.2008.2004495	1		125
10.1016/j.dsp.2009.08.005	1		1
10.1007/s10916-016-0624-0	1		74
10.1109/EMBC46164.2021.9629597	1		263
https://shlomo-berkovsky.github.io/files/pdf/EMBC20b.pdf		1	70
10.1007/s10916-019-1485-0	1		82
10.2147/NSS.S397196	1		233			1
10.1002/lary.20815	1		37	1
10.3389/fnins.2022.972581		1	165	1
10.3390/e25060879		1	25
10.1016/j.neucom.2016.12.062		1	60			1
10.1109/embc.2019.8857553	1		890
10.1007/s11517-010-0646-6	1		214
10.3390/s21175858		1	3635
10.1109/memea49120.2020.9137203	1		9
10.1016/j.compbiomed.2016.08.012		1	70
10.3390/app10217889	1		96
10.1186/s12911-020-01329-1	1		25
https://ieeexplore.ieee.org/abstract/document/9306414/figures#figures	1		61
https://ieeexplore.ieee.org/abstract/document/6943981	1		53			1
10.1007/s11325-021-02465-2	1		404
10.1109/JBHI.2023.3237690		1	70
10.1109/TBCAS.2021.3134043		1	25
10.1016/j.bspc.2022.103765	1		32
10.1016/j.cmpb.2021.106149	1		11
10.1016/j.bspc.2022.104401		1	70
10.1016/j.bspc.2023.104754		1	70
10.1164/rccm.200907-1146OC	1		74
10.1016/j.compbiomed.2019.03.016	1		70
10.1017/S0263574723000516		1	6441
10.1016/j.bspc.2022.103792		1	14
10.1088/1361-6579/acebb5	1		32
10.3346/jkms.2023.38.e49	1		792	1
10.1093/sleep/zsz276		1	9869
10.1016/j.dsp.2020.102796	1		95
10.1109/TIM.2022.3151947		1	70
10.5220/0010288301210128	1		25			1
