# Supplementary material for: Artificial intelligence in the diagnosis of obstructive sleep apnea: a scoping review
Source: Eur Arch Otorhinolaryngol. 2025 Apr 12;282(10):4967–78. doi: 10.1007/s00405-025-09377-x (PMC12518446; doi:10.1007/s00405-025-09377-x)
Supplement: Supplementary file 3 — Supplementary Material 3 [file 405_2025_9377_MOESM3_ESM.txt]

\documentclass[12pt]{article}

% Packages
\usepackage[utf8]{inputenc}    % Allows UTF-8 encoding
\usepackage{amsmath,amssymb}   % For math symbols
\usepackage{graphicx}          % For including graphics if needed
\usepackage{booktabs}          % For nice tables
\usepackage{array}             % For better array/tabular environments
\usepackage{geometry}          % To easily set margins
\usepackage{url}               % For URL formatting
\geometry{
  margin=1in
}

\begin{document}

\section*{S1 Performance Metrics}

This section outlines common metrics used to evaluate the performance of AI models in diagnosing Obstructive Sleep Apnea (OSA). For an in-depth discussion of these metrics and additional evaluation measures, see \cite{NietoCorrendo2024}.

\subsection*{1. Notation for Classification Metrics}

\begin{itemize}
  \item \(\mathrm{TP}\) = True Positives
  \item \(\mathrm{TN}\) = True Negatives
  \item \(\mathrm{FP}\) = False Positives
  \item \(\mathrm{FN}\) = False Negatives
  \item \(\mathrm{N}\)  = Total number of samples
\end{itemize}

\noindent
\textbf{Confusion Matrix Layout:}

\begin{center}
\begin{tabular}{c|cc}
  & \textbf{Predicted Positive} & \textbf{Predicted Negative} \\
\hline
\textbf{Actual Positive} & TP & FN \\
\textbf{Actual Negative} & FP & TN \\
\end{tabular}
\end{center}

\subsection*{2. Classification Metrics}

\textbf{2.1 Accuracy}
\[
\text{Accuracy} = \frac{\mathrm{TP} + \mathrm{TN}}{\mathrm{TP} + \mathrm{TN} + \mathrm{FP} + \mathrm{FN}}
\]

\textbf{2.2 Sensitivity (Recall, True Positive Rate)}
\[
\text{Sensitivity} = \frac{\mathrm{TP}}{\mathrm{TP} + \mathrm{FN}}
\]

\textbf{2.3 Specificity (True Negative Rate)}
\[
\text{Specificity} = \frac{\mathrm{TN}}{\mathrm{TN} + \mathrm{FP}}
\]

\textbf{2.4 Precision (Positive Predictive Value)}
\[
\text{Precision} = \frac{\mathrm{TP}}{\mathrm{TP} + \mathrm{FP}}
\]

\textbf{2.5 Negative Predictive Value (NPV)}
\[
\text{NPV} = \frac{\mathrm{TN}}{\mathrm{TN} + \mathrm{FN}}
\]

\textbf{2.6 F1 Score}
\[
\text{F1} = 2 \times \frac{\text{Precision} \times \text{Recall}}{\text{Precision} + \text{Recall}}
\]

\textbf{2.7 True Positive Rate (TPR) and False Positive Rate (FPR)}
\[
\text{TPR} = \frac{\mathrm{TP}}{\mathrm{TP} + \mathrm{FN}}
\quad,\quad
\text{FPR} = \frac{\mathrm{FP}}{\mathrm{FP} + \mathrm{TN}}
\]

\textbf{2.8 Area Under the ROC Curve (AUC)}
\[
\text{AUC} = \int_{0}^{1} \text{TPR}(\text{FPR}) \, d(\text{FPR})
\]
(In practice, this is computed numerically.)

\textbf{2.9 Area Under the Precision-Recall Curve (AUPRC)}

Likewise, 
\[
\text{AUPRC} = \int \text{Precision(Recall)} \, d(\text{Recall}),
\]
which is usually approximated numerically.

\textbf{2.10 Cohen's Kappa (\(\kappa\))}
\[
\kappa = \frac{p_0 - p_e}{1 - p_e}
\]
where 
\[
p_0 = \frac{\mathrm{TP} + \mathrm{TN}}{\mathrm{TP} + \mathrm{TN} + \mathrm{FP} + \mathrm{FN}}
\]
and
\[
p_e = \frac{(\mathrm{TP} + \mathrm{FP})(\mathrm{TP} + \mathrm{FN}) + (\mathrm{FN} + \mathrm{TN})(\mathrm{FP} + \mathrm{TN})}{(\mathrm{TP} + \mathrm{TN} + \mathrm{FP} + \mathrm{FN})^2}.
\]

\subsection*{3. Regression Metrics}

Assume a set of \(N\) samples with true values \(y_i\) and predicted values \(\hat{y}_i\).

\textbf{3.1 Mean Squared Error (MSE)}
\[
\text{MSE} = \frac{1}{N} \sum_{i=1}^N (y_i - \hat{y}_i)^2
\]

\textbf{3.2 Root Mean Squared Error (RMSE)}
\[
\text{RMSE} = \sqrt{\text{MSE}}
= \sqrt{\frac{1}{N} \sum_{i=1}^N (y_i - \hat{y}_i)^2}
\]

\textbf{3.3 Mean Absolute Error (MAE)}
\[
\text{MAE} = \frac{1}{N} \sum_{i=1}^N \lvert y_i - \hat{y}_i \rvert
\]

\textbf{3.4 Pearson's Correlation Coefficient (r)}
\[
r = \frac{\sum_{i=1}^{N}(x_i - \bar{x})(y_i - \bar{y})}
{\sqrt{\sum_{i=1}^{N}(x_i - \bar{x})^2 \; \sum_{i=1}^{N}(y_i - \bar{y})^2}}
\]

\textbf{3.5 Spearman's Rank Correlation Coefficient (\(\rho\))}
\[
\rho = \frac{\sum_{i=1}^{N} ( R(x_i) - \overline{R(x)} ) ( R(y_i) - \overline{R(y)} )}
{\sqrt{ \sum_{i=1}^{N} ( R(x_i) - \overline{R(x)} )^2 
       \sum_{i=1}^{N} ( R(y_i) - \overline{R(y)} )^2 } }
\]
where \(R(\cdot)\) is the rank in ascending order, and \(\overline{R(x)}\) is the mean rank.

\textbf{3.6 Intraclass Correlation Coefficient (ICC)}
A commonly used two-way random effects model (ICC(2,1)) is defined as:
\[
\text{ICC} = \frac{ MS_B - MS_W }{ MS_B + (k - 1) \, MS_W + \frac{k}{n}( MS_R - MS_W ) }
\]
where 
\begin{itemize}
  \item \(MS_B\) = Mean square between subjects
  \item \(MS_W\) = Mean square within subjects
  \item \(MS_R\) = Residual mean square
  \item \(k\) = Number of measurements per subject
  \item \(n\) = Number of subjects
\end{itemize}

\begin{thebibliography}{9}

\bibitem{NietoCorrendo2024}
Nieto, L., \& Correndo, A. (2024, June 30). \textit{Classification performance metrics and indices}. Retrieved from \url{https://cran.r-project.org/web/packages/metrica/vignettes/available_metrics_classification.html}

\end{thebibliography}

\end{document}
